# Supplementary material for: Craniofacial Analysis of Lateral Cephalograms in Obstructive Sleep Apnea—An Exploratory Case–Control Study
Source: Diagnostics (Basel). 2026 Apr 9;16(8):1130. doi: 10.3390/diagnostics16081130 (PMC13114340; doi:10.3390/diagnostics16081130)
Supplement: Supplementary file 1 [file diagnostics-16-01130-s001.zip]

Archive with 1 entries (1 files):
- diagnostics-4209620-supplementary.pdf
